# Supplementary material for: Stability and Controller Research of Double-Wing FMAV System Based on Controllable Tail
Source: Biomimetics (Basel). 2024 Jul 24;9(8):449. doi: 10.3390/biomimetics9080449 (PMC11352144; doi:10.3390/biomimetics9080449)
Supplement: Supplementary file 1 [file biomimetics-09-00449-s001.zip]

Archive with 4 entries (4 files):
- 0° with  control.mp4
- 0° without control.mp4
- 5° with control.mp4
- 5° without control.mp4
